# Supplementary material for: Nutritional Profiles of Non-Dairy Plant-Based Cheese Alternatives
Source: Nutrients. 2022 Mar 16;14(6):1247. doi: 10.3390/nu14061247 (PMC8952881; doi:10.3390/nu14061247)
Supplement: Supplementary file 1 [file nutrients-14-01247-s001.zip]

Archive with 1 entries (1 files):
- nutrients-1625866-supplementary.pdf
